# Supplementary material for: Repurposing antihypertensive drugs for the prevention of Alzheimer’s disease: a Mendelian randomization study
Source: Int J Epidemiol. 2019 Jul 23;49(4):1132–40. doi: 10.1093/ije/dyz155 (PMC7751008; doi:10.1093/ije/dyz155)
Supplement: dyz155_Supplementary_Data [file dyz155_supplementary_data.zip]

Archive with 3 entries (2 files):
- dyz155_suppl_data/
- dyz155_suppl_data/ije-2018-12-1541-File004.xlsx
- dyz155_suppl_data/ije-2018-12-1541-File005.pdf
